# Supplementary material for: Understanding Supporting and Hindering Factors in Community-Based Psychotherapy for Refugees: A Realist-Informed Systematic Review
Source: Int J Environ Res Public Health. 2020 Jun 27;17(13):4618. doi: 10.3390/ijerph17134618 (PMC7369747; doi:10.3390/ijerph17134618)
Supplement: Supplementary file 1 [file ijerph-17-04618-s001.zip]

Archive with 12 entries (12 files):
- S6_File Key elements and provider training.docx
- __MACOSX/._S6_File Key elements and provider training.docx
- S5Table_Effectiveness of psychotherapies.docx
- __MACOSX/._S5Table_Effectiveness of psychotherapies.docx
- S4File_Critical Appraisal.docx
- __MACOSX/._S4File_Critical Appraisal.docx
- S3Table_Search Strategy.docx
- __MACOSX/._S3Table_Search Strategy.docx
- S2Table_Inclusion Exclusion Criteria.docx
- __MACOSX/._S2Table_Inclusion Exclusion Criteria.docx
- S1Table_RAMSES Reporting Standards.docx
- __MACOSX/._S1Table_RAMSES Reporting Standards.docx
